# Supplementary material for: Enhanced Nitrification in Yellow Clay Improves In Situ Water Purification for Eel Aquaculture: A Preliminary Assessment
Source: Microorganisms. 2026 May 15;14(5):1126. doi: 10.3390/microorganisms14051126 (PMC13209209; doi:10.3390/microorganisms14051126)
Supplement: Supplementary file 1 [file microorganisms-14-01126-s001.zip]

Archive with 6 entries (5 files):
- File S1/
- File S1/NO2--N.opju
- File S1/NO3--N.opju
- File S1/PH.opju
- File S1/TAN.opju
- File S1/Water.opju
